# Supplementary material for: Re-Expression of Poly/Oligo-Sialylated Adhesion Molecules on the Surface of Tumor Cells Disrupts Their Interaction with Immune-Effector Cells and Contributes to Pathophysiological Immune Escape
Source: Cancers (Basel). 2021 Oct 16;13(20):5203. doi: 10.3390/cancers13205203 (PMC8534074; doi:10.3390/cancers13205203)
Supplement: Supplementary file 1 [file cancers-13-05203-s001.zip]

Archive with 1 entries (1 files):
- cancers-3764441-supplementary.pdf
